# Supplementary material for: Effects of genetic ablation and pharmacological inhibition of HuR on gene expression, iron metabolism, and hormone levels
Source: BMC Biol. 2025 Jan 23;23:24. doi: 10.1186/s12915-025-02131-z (PMC11756078; doi:10.1186/s12915-025-02131-z)
Supplement: Supplementary file 2 — Additional file 2: Individual data values from the experiments. [file 12915_2025_2131_MOESM2_ESM.xlsx]

## Sheet: Fig. 1
			RP-CONA
			ratio: mCherry/6-FAM
C	Eltrombopag [uM]	1	2	3
	0.1	1	1	1
	1	0.963	0.93798	0.902375
	2.5	0.879	0.91291	0.897849
	5	0.609	0.63229	0.591538
	7.5	0.43	0.44663	0.432896
	10	0.384	0.3985	0.361921
	20	0.096	0.1	0.184236
	50	0.144	0.1496	0.126905
	RP-CONA
	ratio: mCherry/6-FAM
D	DMSO	E20
1	0.116103	0.132782
2	0.103146	0.120076
3	0.11	0.207314
4	0.10975	0.153391

## Sheet: Fig. 5
	WBs					Target/α -tubulin ratios
B	FTL	WT			WT E20			HuR KO			HuR KO E20
		1	2	3	1	2	3	1	2	3	1	2	3	Repetition
		0.583315	0.600345	0.346168	-0.00291	-0.00156	-0.00588	0.490101	0.499648	0.301058	0.39731	0.269639	0.219719
C	FTH	WT			WT E20			HuR KO			HuR KO E20
		1	2	3	1	2	3	1	2	3	1	2	3	Repetition
		5.72622	3.32433	4.85694	0.463753	0.429153	0.798153	1.26595	2.04377	2.47582	0.726554	1.62472	1.34228
D	IRP2	WT			WT E20			HuR KO			HuR KO E20
		1	2	3	1	2	3	1	2	3	1	2	3	Repetition
		0.437492	0.503972	0.379833	0.68731	0.665543	0.746875	0.701905	0.829706	0.769772	1.00575	0.915998	0.9185
E	CCND1	WT			WT E20			HuR KO			HuR KO E20
		1	2	3	1	2	3	1	2	3	1	2	3	Repetition
		3.67452	3.2078	4.23981	2.73845	1.78789	2.10857	1.94226	1.75773	1.73283	1.40435	1.46753	1.50884
F	SMAD3	WT			WT E20			HuR KO			HuR KO E20
		1	2	3	1	2	3	1	2	3	1	2	3	Repetition
		4.46514	5.06833	4.69329	4.70053	4.31692	3.61226	6.46046	6.55865	4.96906	6.29469	5.96253	5.38919
G	CGA	WT			WT E20			HuR KO			HuR KO E20
		1	2	3	1	2	3	1	2	3	1	2	3	Repetition
		7.22206	3.7786	5.02639	2.11494	0.538164	1.26859	0.019206	0.018881	-0.03495	0.071304	0.018391	-0.00532
	qRT-PCR					Fold change/ normalised ratios
B	FTL	WT			WT E20			HuR KO			HuR KO E20
		1	2	3	1	2	3	1	2	3	1	2	3	Repetition
		1.000863	1.000394	1.002092	0.673811	0.592515	0.70831	1.752735	1.162049	1.735025	0.673811	0.592515	0.70831
		4	5	6	4	5	6	4	5	6	4	5	6	Repetition
		1.00064	1.000045	1.00757	0.756255	0.923106	0.790534	2.598355	1.968357	3.196323	0.756255	0.923106	0.790534
C	FTH	WT			WT E20			HuR KO			HuR KO E20
		1	2	3	1	2	3	1	2	3	1	2	3	Repetition
		1.001157	1.001929	1.024919	0.991907	0.929431	0.740155	1.195751	0.931852	0.932031	1.015949	0.955523	1.133728
		4	5	6	4	5	6	4	5	6	4	5	6	Repetition
		1.002616	1.000532	1.000968	0.992292	1.237641	0.956285	1.866255	1.535248	1.690328	1.666887	1.498558	2.033389
D	IRP2	WT			WT E20			HuR KO			HuR KO E20
		1	2	3	1	2	3	1	2	3	1	2	3	Repetition
		1.000887	1.004471	1.002516	1.50946	1.182575	1.24344	2.62813	2.19759	2.26102	2.757548	1.98263	1.662067
		4	5	6	4	5	6	4	5	6	4	5	6	Repetition
		1.000537	1.000089	1.000037	0.991384	0.954905	0.914762	1.253494	1.067372	1.206202	1.081717	0.998358	0.99095
E	CCND1	WT			WT E20			HuR KO			HuR KO E20
		1	2	3	1	2	3	1	2	3	1	2	3	Repetition
		1.00219	1.005967	1.000936	0.97191	0.544611	0.672197	0.611422	0.464147	0.443719	0.442084	0.284712	0.349539
		4	5	6	4	5	6	4	5	6	4	5	6	Repetition
		1.050268	1.018235	1.001274	1.156088	0.871642	1.020359	1.152494	0.876477	1.028199	0.730294	0.749066	0.831322
F	SMAD3	WT			WT E20			HuR KO			HuR KO E20
		1	2	3	1	2	3	1	2	3	1	2	3	Repetition
		1.002472	1.001127	1.00041	1.260775	1.050575	1.116497	1.635682	1.362152	2.572138	1.894964	1.433649	1.523604
		4	5	6	4	5	6	4	5	6	4	5	6	Repetition
		1.002415	1.000377	1.02191	1.63053	1.50673	1.653316	2.727135	3.085638	-	3.121937	3.87353	3.633936
G	CGA	WT			WT E20			HuR KO			HuR KO E20
		1	2	3	1	2	3	1	2	3	1	2	3	Repetition
		1.001457	1.035675	1.001278	1.094863	0.872894	0.832133	0.045548	0.038528	0.026149	0.034766	0.020292	0.021272
		4	5	6	4	5	6	4	5	6	4	5	6	Repetition
		1.000805	1.022071	1.004118	1.562918	1.00275	0.983647	0.028349	0.014412	0.022301	0.01988	0.011273	0.009947

## Sheet: Fig. 6
B	Time [h]		WT			KO
		1	2	3	1	2	3	Repetition
FTL	0	5.70817	4.54787	6.29029	4.73306	5.52759	4.52431
	3	3.86453	4.2416	6.39154	3.13553	5.0525	5.47293
	6	3.82546	4.23958	5.46397	4.0323	4.16827	4.66916
	12	1.58486	2.44475	2.71151	4.99036	4.2371	4.24439
	24	0.539626	0.558285	1.09543	3.10615	3.71	3.80321
	48	0.028799	0.204415	0.187552	0.822054	1.35679	1.36553
	Time [h]		WT			KO		Repetition
		1	2	3	1	2	3
FTH	0	1.98399	1.25869	1.47772	1.38187	0.918974	0.876012
	3	2.09715	0.850557	1.34501	0.776804	1.16506	0.93763
	6	1.58563	0.664995	1.03639	0.763012	1.24926	0.703227
	12	0.848642	1.01969	1.11313	0.990457	1.49783	0.788541
	24	0.9449	0.656458	0.963805	1.16052	1.2093	0.56949
	48	0.651781	0.554368	0.676382	0.460684	0.397291	0.342087
	Time [h]		WT			KO
		1	2	3	1	2	3	Repetition
CGA	0	1	1	1	0.222205	0.154409	0
norm. to DMSO	3	0.538665	0.754234	0.899039	0.171722	0.139591	0
	6	0.477405	0.322959	0.934641	0.155439	0.122809	0
	12	0.593977	0.263184	0.248173	0.127006	0.132156	0
	24	0.521706	0.164255	0.193914	0.117943	0.095658	0
	48	0.32569	0.155154	0	0.098586	0.079365	0
	Time [h]		WT			KO
		1	2	3	1	2	3	Repetition
IRP2	0	0.462677	0.286327	0.324339	0.820821	0.569428	0.556727
	3	0.341706	0.280797	0.343896	0.622571	0.560561	0.552274
	6	0.445135	0.334574	0.425926	0.779622	0.593327	0.475536
	12	0.501891	0.677931	0.709685	0.945301	0.794966	0.651849
	24	0.941673	0.756168	0.984797	0.970966	0.923517	0.84046
	48	1.14332	0.903249	1.04295	0.991677	0.938227	0.862955

## Sheet: Fig. 7
C
		6h								48h
DMSO			E20					DMSO			E20
1	2	3	1	2	3	Repetition		1	2	3	1	2	3	Repetition
18.9	9.79431	6.22664	18.3	5.21548	5.52617			9.8	10.1	12.07	20.8	17.5	16.532
16.2	17.5872	12.5268	18.2	7.81013	15.4855			13.4	14.7	14.612	27.5	17.1	19.6336
15.4	18.6362	16.9805	17	14.1736	22.2243			21.3	19.9	15.6268	26.7	23.9	20.9447
12.8	19.1296	19.4103	14.1	16.0955	9.60744			20.5	20.2	14.6779	12.3	17.5	15.7883
12.6	15.6766	19.0806	12.6	19.8713	18.6273			17.4	17.3	14.3199	6.3	12.2	13.5241
11.9	9.64552	12.9332	9.6	14.6751	15.4087			9.5	8.3	11.9306	3.9	6.3	7.29383
7.3	5.98575	7.37574	5.6	11.7234	8.75049			5.3	5.2	9.09447	1.7	3.7	3.61521
4	3.1883	3.62766	3.1	7.87527	4.08489			2.1	3.2	5.03392	0.5	1.2	1.74199
0.9	0.364959	1.46013	1.5	2.31645	0.278775			0.7	1.1	2.22658	0.5	0.4	0.474985
0.1	-0.00838	0.378458	0.1	0.243661	0.006369			0	0.1	0.407838	0	0.2	0.451304
D	>6

## Sheet: Fig. 8
					Labilie Iron
A		WT			WT E20			HuR KO			HuR KO E20
	1	2	3	1	2	3	1	2	3	1	2	3	Repetition
3 h	0.532199	0.545415	0.599886	0.705169	0.684524	0.636445	1.48211	1.099	1.27044	1.68124	1.46328	1.30028
6 h	0.520881	0.445766	0.461762	0.74951	0.593865	0.661227	1.28991	1.35635	1.27118	1.60209	1.61819	1.42929
12 h	0.54073	0.487501	0.456178	0.907876	0.776731	0.755071	0.892978	1.1697	0.829867	1.92864	1.70358	1.65624
24 h	0.54073	0.487501	0.456178	0.683051	0.840474	0.570083	0.892978	1.1697	0.829867	1.71085	1.47303	0.617413
48 h	0.599065	0.453029	0.45377	0.912196	0.947153	0.870978	1.32115	1.3571	1.33306	1.33371	1.20998	1.20881
					Lipid Peroxidation
B		WT			WT E20			HuR KO			HuR KO E20
	1	2	3	1	2	3	1	2	3	1	2	3	Repetition
3 h	0	0	0	0	0	0	0.000325884	0.000619972	0.00055883	0	0.00018555	0
6 h	0.000546387	0	0.00175045	0.000705112	0.000733942	0.000957034	0.00224989	0.00236499	0.00239631	0.00203593	0.00165978	0.0017149
12 h	0.00323776	0.00339177	0.00397337	0.00421187	0.00453428	0.00373239	0.00840818	0.00765195	0.00751577	0.00409836	0.00553407	0.00527637
24 h	0.00323776	0.00339177	0.00397337	0.00300196	0.00326463	0.00254059	0.00840818	0.00765195	0.00751577	0.00613046	0.00619506	0.00478665
48 h	0.00413959	0.00413498	0.00433138	0.00427126	0.00446501	0.00444457	0.00493548	0.00497511	0.00523198	0.00489214	0.00515036	0.00635829
					ROS
C		WT			WT E20			HuR KO			HuR KO E20
	1	2	3	1	2	3	1	2	3	1	2	3	Repetition
3 h	0.831853	0.744327	0.643274	1.06089	0.910595	0.800258	1.06246	1.03689	1.06639	1.03987	1.1582	1.64499
6 h	0.79722	0.79722	0.615644	0.893004	0.982039	0.934573	1.05775	0.993108	1.27135	1.06449	1.21285	1.17798
12 h	0.724423	0.846014	0.705148	0.903736	0.89977	1.22379	1.07659	1.21272	1.16939	1.28834	1.1604	0.761253
24 h	0.724423	0.846014	0.705148	1.18314	1.22532	0.957328	1.07659	1.21272	1.16939	0.892028	0.770602	0.770602
48 h	0.474142	0.596375	0.822814	0.895533	0.973766	1.24575	1.13674	1.28869	0.970922	1.24287	1.39188	0.960518

## Sheet: Supp. Fig. 1
	mCherry [ng/uL]	DMSO			E20
		1	2	3	1	2	3	Repetition
	0	-25	139	-68	136	63	57
	10	3544	6040	6994	5607	6845	6365
	20	9442	9857	10637	10660	10308	9881
	40	20711	19398	17205	17951	18564	19023
	60	26534	28937	27958	28196	26358	26510
	80	39857	38201	38404	35867	38882	35783
	100	51996	46683	43662	42389	45813	44093

## Sheet: Supp. Fig. 2
	Eltrombopag [uM]		HuR + primiR-7			primiR-7
		1	2	3	1	2	3	Repetition
	100	81	85	84	75	75	78
	80	85	84	95	67	72	77
	60	80	87	84	64	65	69
	40	106	101	104	63	64	67
	20	126	135	120	59	64	64
	10	160	167	163	60	58	64
	5	167	182	181	61	60	57
	2.5	181	174	184	56	59	62
	1.25	190	180	180	53	54	54
	0.625	189	188	184	57	58	56
	0	182	190	192	55	55	55

## Sheet: Supp. Fig. 3
				WT+DMSO					WT+E20			KO+DMSO				KO+E20
			1	2	3	4	1	2	3	4	1	2	3	4	1	2	3	4	Repetition
	Time [h]	0	127229	132340	141668	136266	138661	168137	138358	143863	130298	127697	133924	104926	152179	121711	121480	112067
		3	147574	134360	136706	133932	135287	130975	138175	140037	123924	129211	138404	134741	135118	142406	165485	174707
		6	116776	122530	119400	119695	118055	89560	127831	115157	104992	109908	106359	111873	118214	120399	116635	118032
		12	150969	161591	156900	118498	165510	160195	163127	160151	130504	126600	119726	142333	135160	124521	126233	128275
		24	181482	186626	192070	199781	183885	192864	186738	169478	170125	176086	160012	174592	151351	151328	145502	153808
		48	438352	301574	387314	315806	290232	297533	227949	235275	289341	328988	274604	324951	277406	258282	279688	179199

## Sheet: Supp. Fig. 8
qRT-PCRs				Fold changes normalized to HeLa WT					WB			Target/α -tubulin normalized to DMSO
B	FTL	WT	WT E20	Scramble	Scramble E20	HuR KD	HuR KD E20	B	FTL	WT	WT E20	Scramble	Scramble E20	HuR KD	HuR KD E20
		1	1.48018	1.2411	0.779447	1.23479	0.657423			1	0.023344	0.928696	0.026913	0.659057	0.023847
		1	1.01261	1.49424	1.92479	1.89014	1.28118			1	0.034922	0.979893	0.030296	0.651462	0.025219
		1	1.10191	1.01396	0.895025	1.06807	1.31951			1	0.037302	1.05949	0.032557	0.629525	0.028998
C	IREB2	WT	WT E20	Scramble	Scramble E20	HuR KD	HuR KD E20	C	IRP2	WT	WT E20	Scramble	Scramble E20	HuR KD	HuR KD E20
		1	0.752242	0.560861	0.47244	0.888249	1.09061			1	2.12748	1.29837	1.51335	1.2968	1.80142
		1	1.29773	1.56463	1.20181	1.177	0.962249			1	1.79272	0.911597	1.95084	1.011	1.78143
		1	0.993092	0.823591	1.01045	1.22688	1.18099			1	2.30464	1.20194	2.12271	1.6737	1.83422
D	SMAD3	WT	WT E20	Scramble	Scramble E20	HuR KD	HuR KD E20	D	SMAD3	WT	WT E20	Scramble	Scramble E20	HuR KD	HuR KD E20
		1	1.8299	1.2694	1.79144	1.28108	1.452			1	1.30269	1.16241	1.65472	1.15582	1.33296
		1	1.46772	0.690078	1.31786	1.09944	0.925852			1	1.3571	1.37121	1.22495	0.99234	1.07754
		1	1.79005	1.25266	2	1.27015	1.59107			1	1.06987	0.968931	1.40441	1.01063	0.961768
E	HuR	WT	WT E20	Scramble	Scramble E20	HuR KD	HuR KD E20	E	HuR	WT	WT E20	Scramble	Scramble E20	HuR KD	HuR KD E20
		1	1.46844	1.40038	1.31091	0.136424	0.083184			1	0.741986	0.832865	1.52509	0.168005	0.164205
		1	1.09933	0.729118	1.38128	0.162533	0.130289			1	0.89793	1.34771	1.17144	0.215757	0.106467
		1	1.13793	1.34888	1.41529	0.0851223	0.0719808			1	0.624171	0.819514	0.855858	0.139594	0.144171
F	FTH	WT	WT E20	Scramble	Scramble E20	HuR KD	HuR KD E20	F	FTH	WT	WT E20	Scramble	Scramble E20	HuR KD	HuR KD E20
		1	1.48132	1.12064	1.53048	1.12358	1.46408			1	0.01725	0.932773	0.011179	0.653423	0.046698
		1	0.842158	0.882472	0.868325	0.339355	0.442415			1	0.0857103	1.25105	0.0943946	0.639556	0.059517
		1	1.89212	1.11729	2.60268	1.44894	1.8025			1	0.20667	1.07802	0.046299	0.924252	0.048458
G	CGA	WT	WT E20	Scramble	Scramble E20	HuR KD	HuR KD E20	G	CGA	WT	WT E20	Scramble	Scramble E20	HuR KD	HuR KD E20
		1	0.989673	1.11995	1.12178	1.75554	1.68715			1	0.54042	0.922244	0.395796	1.01508	0.508805
		1	1.04991	1.11667	1.32785	1.50987	1.08094			1	0.67986	0.71191	0.494275	0.825465	0.458955
		1	0.920188	1.06807	1.40932	1.10957	1.07549			1	0.533368	0.784305	0.444852	0.770921	0.45251
H	CCND1	WT	WT E20	Scramble	Scramble E20	HuR KD	HuR KD E20	H	CCND1	WT	WT E20	Scramble	Scramble E20	HuR KD	HuR KD E20
		1	1.07474	0.850285	1.0202	1.32944	1.29272			1	0.409471	0.736743	0.322695	1.05884	0.36805
		1	1.60271	1.11043	1.91	1.54051	1.67822			1	0.337236	0.839661	0.552774	1.21459	0.964545
		1	1.03526	0.776469	1.06069	1.43893	1.34723			1	0.396423	1.137	0.374102	0.958858	0.616839

## Sheet: Supp. Fig. 9
	B
			mRNA relative enrichment
			DMSO			E20
			1	2	3	1	2	3	Repetition
	GAPDH	IgG IP	1	0.240649	0.721965	1.24977	0.393654
		HuR IP	0.268874	0.282241	0.626332	2.32947	2.02792	2.24752
	C
			mRNA relative enrichment
			DMSO			E20
			1	2	3	1	2	3	Repetition
	FTL	IgG IP	1	3.97696	1.32562	6.6116	7.353
		HuR IP	23.0229	54.7581	21.2344	28.707	15.9631	24.4484
	FTH1	IgG IP	1	1.64909	1.71317	3.55948	4.2624
		HuR IP	10.471	12.1397	7.95392	9.80375	6.49802	7.95392
	IRP2	IgG IP	1	3.32879	0.815072	0.733736	1.63203	1.41749
		HuR IP	333.144	233.941	197.175	99.388	50.5043	97.2302
	CGA	IgG IP	1	2.36198	0.836053	0.212176	0.129408	7.94474
		HuR IP	17.6713	23.9176	15.5266	0.741405	0.501736	0.790041
	CCND1	IgG IP	1	6.97246	4.48985	2.11648	11.8625	2.71635
		HuR IP	673.251	1642.49	997.15	503.786	362.876	687.397
	ACTB	IgG IP	1	2.05623	0.607097	0.302149	2.47941	0.045594
		HuR IP	2272.4	3456.27	1758.34	515.561	300.246	697.798

[truncated: 3 more sheets: Supp. Fig. 10, Supp. Fig. 11, Supp. Fig. 12]
